# Supplementary material for: Angiogenic Factor AGGF1 Activates Autophagy with an Essential Role in Therapeutic Angiogenesis for Heart Disease
Source: PLoS Biol. 2016 Aug 11;14(8):e1002529. doi: 10.1371/journal.pbio.1002529 (PMC4981375; doi:10.1371/journal.pbio.1002529)
Supplement: S1 Data — (XLS) [file pbio.1002529.s001.xls]

## Sheet: Fig 1A
LC3-II / β-actin Ratio
	0	0.1	0.2	0.5	1
exp1	1	16.41	117.13	81.33	122.41
exp2	1.46	10.27	82.31	99.27	97.47
exp3	1.18	8.93	92.76	86.49	112.88
Mean	1.21333	11.87	97.4	89.03	110.92
SD	0.231805	3.98843	17.8677	9.23578	12.585
P-value		0.00988067	0.000736676	7.96957e-05	0.000112224
LC3-II / I Ratio
	0	0.1	0.2	0.5	1
exp1	1	19.11	128.13	113.28	145.72
exp2	1.63	17.35	111.2	99.13	116.81
exp3	2.37	12.89	106.72	115.95	111.41
Mean	1.66667	16.45	115.35	109.453	124.647
SD	0.685736	3.20618	11.2922	9.03939	18.4487
P-value		0.00145072	6.39641e-05	3.28393e-05	0.000322248
P62 / β-actin Ratio
	0	0.1	0.2	0.5	1
exp1	0.99	0.63	0.46	0.44	0.24
exp2	1.13	0.68	0.56	0.31	0.21
exp3	0.88	0.57	0.57	0.33	0.14
Mean	1	0.626667	0.53	0.36	0.196667
SD	0.1253	0.0550757	0.0608276	0.07	0.051316
P-value		0.00914158	0.0042735	0.00151314	0.000505681

## Sheet: Fig 1B
Punctate GFP Cell %
	IgG	AGGF1
exp1	12	34
exp2	11	31
exp3	13	38
exp4	8	28
exp5	9	30
exp6	7	27
Mean	10	31.3333
SD	2.36643	4.08248
P-value		6.19335e-07

## Sheet: Fig 1D
AGGF1 / β-actin Ratio							LC3-II / β-actin Ratio
	AGGF1+/+	AGGF1+/-						AGGF1+/+	AGGF1+/-
exp1	1.19	0.32					exp1	0.94	0.18
exp2	1.23	0.41					exp2	0.96	0.12
exp3	0.9	0.45					exp3	1.15	0.25
exp4	1.05	0.47					exp4	1.05	0.19
exp5	0.92	0.31					exp5	1.01	0.21
exp6	0.71	0.45					exp6	0.89	0.2
Mean	1	0.401667					Mean	1	0.191667
SD	0.195959	0.0699762					SD	0.0920869	0.0426224
P-value		3.52586e-05					P-value		2.73093e-09
LC3-II / I Ratio							P62 / β-actin Ratio
	AGGF1+/+	AGGF1+/-						AGGF1+/+	AGGF1+/-
exp1	1.2	0.18					exp1	1.34	1.94
exp2	0.91	0.24					exp2	0.91	1.62
exp3	0.96	0.18					exp3	0.86	1.7
exp4	1.03	0.22					exp4	1.16	1.63
exp5	1	0.23					exp5	0.84	1.53
exp6	0.9	0.25					exp6	0.89	1.58
Mean	1	0.216667					Mean	1	1.66667
SD	0.110091	0.0301109					SD	0.203273	0.145281
P-value		1.16364e-08					P-value		6.58991e-05

## Sheet: Fig 1E
AGGF1 / β-actin Ratio							LC3-II / β-actin Ratio
	AGGF1+/+	AGGF1+/-						AGGF1+/+	AGGF1+/-
exp1	0.93	0.44					exp1	1.13	0.21
exp2	1.17	0.49					exp2	1.08	0.13
exp3	1	0.53					exp3	1.01	0.2
exp4	0.87	0.58					exp4	1.07	0.29
exp5	0.81	0.4					exp5	0.82	0.26
exp6	1.22	0.39					exp6	0.89	0.19
Mean	1	0.471667					Mean	1	0.213333
SD	0.164438	0.0752108					SD	0.120665	0.0560952
P-value		3.07905e-05					P-value		4.90192e-08
LC3-II / I Ratio							P62 / β-actin Ratio
	AGGF1+/+	AGGF1+/-						AGGF1+/+	AGGF1+/-
exp1	1.25	0.19					exp1	0.82	2.1
exp2	1.11	0.26					exp2	0.97	1.94
exp3	0.99	0.2					exp3	0.91	1.82
exp4	0.87	0.22					exp4	1.25	1.67
exp5	0.95	0.28					exp5	1.14	1.6
exp6	0.83	0.31					exp6	0.91	1.71
Mean	1	0.243333					Mean	1	1.80667
SD	0.156844	0.0476095					SD	0.162234	0.18694
P-value		5.09814e-07					P-value		1.19984e-05

## Sheet: Fig 2A
Cell Number
						P-VALUE
	DMSO+IgG	1day	2days	3days
		1.154	1.978	3.581
		1.262	2.112	4.268
		1.119	1.658	4.097
		1.292	1.794	3.65
	Average	1.20675	1.8855	3.899
	SD	0.0832721	0.199989	0.335902
	DMSO+AGGF1	1day	2days	3days
		1.235	2.21	5.764
		1.129	2.392	5.811
		1.334	2.504	6.203
		1.248	2.532	5.398
	Average	1.2365	2.4095	5.794		0.000195561
	SD	0.0840575	0.146108	0.329285
	Baf+IgG	1day	2days	3days
		1.194	1.366	1.965
		1.138	1.459	2.194
		1.206	1.504	1.842
		1.291	1.662	2.304
	Average	1.20725	1.49775	2.07625
	SD	0.0632106	0.123662	0.210543
	Baf+AGGF1	1day	2days	3days
		1.306	1.716	2.294
		1.311	1.531	2.441
		1.085	1.309	2.002
		1.268	1.642	2.168
	Average	1.2425	1.5495	2.22625		0.327215
	SD	0.106741	0.177446	0.186538
	CQ+IgG	1day	2days	3days
		1.344	1.578	2.838
		1.231	1.576	2.739
		1.098	1.794	2.587
		1.147	1.816	2.401
	Average	1.205	1.691	2.64125
	SD	0.107719	0.131944	0.190551
	CQ+AGGF1	1day	2days	3days
		1.239	1.595	2.945
		1.224	1.494	2.843
		1.357	1.736	2.794
		1.133	1.872	2.541
	Average	1.23825	1.67425	2.78075		0.318539
	SD	0.0919832	0.165014	0.171764

## Sheet: Fig 2B
Ratio of Scratch Area %
	DMSO+IgG	DMSO+AGGF1	Baf+IgG	DMSO+AGGF1	CQ+IgG	CQ+AGGF1
exp1	45.32	76.63	19.26	27.87	34.56	37.39
exp2	39.87	80.29	24.86	21.84	28.79	32.85
exp3	51.34	69.74	21.47	25.17	30.47	33.62
exp4	54.37	72.26	18.69	19.6	26.26	31.77
Mean	47.725	74.73	21.07	23.62	30.02	33.9075
SD	6.44746	4.67349	2.7967	3.64206	3.48638	2.44252
P-value		0.00050232		0.30924		0.117562

## Sheet: Fig 2C
Number of Cells
	DMSO+IgG	DMSO+AGGF1	Baf+IgG	DMSO+AGGF1	CQ+IgG	CQ+AGGF1
exp1	44	86	25	26	37	41
exp2	53	83	15	17	29	37
exp3	49	73	21	18	29	43
exp4	44	71	13	24	35	32
Mean	47.5	78.25	18.5	21.25	32.5	38.25
SD	4.3589	7.36546	5.50757	4.42531	4.12311	4.85627
P-value		0.000367264		0.465876		0.121078

## Sheet: Fig 2D
Vessels Number
	DMSO+IgG	DMSO+AGGF1	Baf+IgG	DMSO+AGGF1	CQ+IgG	CQ+AGGF1
exp1	22	28	3	6	12	11
exp2	15	42	6	9	9	13
exp3	16	37	5	7	8	9
exp4	18	38	6	6	10	10
Mean	17.75	36.25	5	7	9.75	10.75
SD	3.0957	5.90903	1.41421	1.41421	1.70783	1.70783
P-value		0.00145075		0.0924263		0.439315

## Sheet: Fig 2E
Total Sprout Length									Number of Neovessels
	DMSO+IgG	DMSO+AGGF1	Baf+IgG	DMSO+AGGF1	CQ+IgG	CQ+AGGF1				DMSO+IgG	DMSO+AGGF1	Baf+IgG	DMSO+AGGF1	CQ+IgG	CQ+AGGF1
exp1	108.41	619.53	93.57	115.76	115.44	114.14			exp1	107	663	104	120	102	106
exp2	102.37	568.44	114.54	113.26	85.43	99.43			exp2	97	747	102	105	103	108
exp3	99.66	544.14	104.3	99.25	98.47	118.77			exp3	105	609	99	109	101	109
exp4	89.74	589.1	92.79	116.88	102.53	109.89			exp4	92	731	105	124	97	97
Mean	100.045	580.303	101.3	111.287	100.468	110.557			Mean	100.25	687.5	102.5	114.5	100.75	105
SD	7.78289	31.9616	10.2708	8.16642	12.3632	8.25724			SD	6.99405	63.7574	2.64575	8.96289	2.62996	5.47723
P-value		1.06932e-07		0.178765		0.2235			P-value		1.70895e-06		0.0424402		0.211335

## Sheet: Fig 3A
Cell Number
					P-VALUE
siNC+IgG	1day	2days	3days
	1.425	2.258	4.994
	1.362	2.105	4.774
	1.351	2.111	4.359
	1.409	2.069	4.058
Average	1.38675	2.13575	4.54625
SD	0.0358178	0.0835838	0.418649
siNC+AGGF1	1day	2days	3days
	1.495	3.065	7.071
	1.469	3.091	6.464
	1.394	2.884	6.295
	1.455	2.747	6.018
Average	1.45325	2.94675	6.462		0.000767285
SD	0.0428359	0.161894	0.445687
siATG5+IgG	1day	2days	3days
	1.236	1.759	3.971
	1.279	1.692	3.812
	1.305	1.847	4.215
	1.364	1.957	4.433
Average	1.296	1.81375	4.10775
SD	0.0535226	0.114669	0.272922
siATG5+AGGF1	1day	2days	3days
	1.462	2.165	4.399
	1.379	2.054	3.777
	1.391	1.947	4.015
	1.439	1.811	3.541
Average	1.41775	1.99425	3.933		0.472996
SD	0.0392715	0.15115	0.366005

[truncated: 42 more sheets: Fig 3B, Fig 3C, Fig 3D, Fig 3E, Fig 4A, Fig 4B, Fig 4D, Fig 4E, Fig 4F, Fig 4H, Fig 5A, Fig 5B, Fig 5C, Fig 5D, Fig 6A, Fig 6B, Fig 6C, Fig 6D, Fig 6E, Fig 7A …]
